# Supplementary material for: Causal association of immune cells and polycystic ovarian syndrome: a Mendelian randomization study
Source: Front Endocrinol (Lausanne). 2023 Dec 22;14:1326344. doi: 10.3389/fendo.2023.1326344 (PMC10770856; doi:10.3389/fendo.2023.1326344)
Supplement: Supplementary file 1 [file Table_1.xlsx]

## Sheet: Sheet1
Supplementary Table 1 The effect of immune cells on polycystic ovarian syndrome
Outcomes	Exposures	Trait type	Panel	Statistical trait name	Trait	Method	NSNPs	p-value	or	or_lci95	or_uci95
PCOS	ebi-a-GCST90001407	Absolute count	B cell	BC_Trait26	Memory B cell AC	MR Egger	25	0.00840282	1.14625	1.04466	1.25772
						Weighted median	25	0.0425945	1.12767	1.00402	1.26655
						Inverse variance weighted	25	0.00299649	1.12322	1.04025	1.2128
						Simple mode	25	0.950774	0.993976	0.822122	1.20176
						Weighted mode	25	0.0358314	1.11715	1.01323	1.23173
	ebi-a-GCST90001659	Relative count	Treg	Treg_Trait513	CD39+ CD4+ %CD4+	MR Egger	25	0.208681	0.913896	0.797342	1.04749
						Weighted median	25	0.114176	0.901075	0.791828	1.02539
						Inverse variance weighted	25	0.00765473	0.869097	0.783949	0.963493
						Simple mode	25	0.6857	0.944768	0.719889	1.2399
						Weighted mode	25	0.125893	0.90951	0.808895	1.02264
	ebi-a-GCST90001744	MFI	B cell	Bcells.trait354	CD20 on CD20- CD38-	MR Egger	16	0.0378122	1.36065	1.0458	1.77028
						Weighted median	16	0.0325198	1.33962	1.02464	1.75144
						Inverse variance weighted	16	0.00371545	1.29686	1.088	1.54582
						Simple mode	16	0.775262	1.0648	0.6973	1.62598
						Weighted mode	16	0.0319819	1.34961	1.0526	1.73043
	ebi-a-GCST90001984	MFI	Monocyte	mono.trait16	HLA DR on CD14- CD16+ monocyte	MR Egger	19	0.37782	1.13268	0.864962	1.48327
						Weighted median	19	0.0970705	1.16178	0.973184	1.38692
						Inverse variance weighted	19	0.00252983	1.22456	1.07368	1.39664
						Simple mode	19	0.215375	1.19338	0.91115	1.56304
						Weighted mode	19	0.105988	1.1787	0.975371	1.42443

## Sheet: Sheet2
Supplementary Table 2 The result of heterogeneity test and horizontal pleiotropic test
Outcomes	Exposures	Trait type	Panel	Statistical trait name	Trait	Heterogeneity test				Horizontal pleiotropic test
						Method	Q	Q_df	Q_pval	egger_intercept	SE	p-value
PCOS	ebi-a-GCST90001407	Absolute count	B cell	BC_Trait26	Memory B cell AC	MR Egger	6.66153	13	0.918742	-0.0256447	0.0254995	0.332914
						Inverse variance weighted	7.67296	14	0.905659
	ebi-a-GCST90001436	Relative count	B cell	BC_Trait58	Memory B cell %lymphocyte	MR Egger	16.6812	24	0.861938	-0.0131226	0.0199562	0.517073
						Inverse variance weighted	17.1136	25	0.877633
	ebi-a-GCST90001442	Relative count	B cell	BC_Trait64	CD24+ CD27+ %lymphocyte	MR Egger	22.2414	21	0.385717	-0.0200276	0.0209483	0.349925
						Inverse variance weighted	23.2094	22	0.389986
	ebi-a-GCST90001659	Relative count	Treg	Treg_Trait513	CD39+ CD4+ %CD4+	MR Egger	29.8857	23	0.15271	-0.0307932	0.0280817	0.284184
						Inverse variance weighted	31.4481	24	0.141277
	ebi-a-GCST90001744	MFI	B cell	Bcells.trait354	CD20 on CD20- CD38-	MR Egger	12.0887	14	0.599179	-0.0156748	0.0326506	0.638587
						Inverse variance weighted	12.3192	15	0.654727
	ebi-a-GCST90001765	MFI	B cell	Bcells.trait438	CD24 on IgD+ CD24+	MR Egger	21.2009	23	0.568823	-0.0159839	0.0209733	0.453742
						Inverse variance weighted	21.7817	24	0.592297
	ebi-a-GCST90001984	MFI	Monocyte	mono.trait16	HLA DR on CD14- CD16+ monocyte	MR Egger	18.6927	17	0.346451	0.0231471	0.0354654	0.522699
						Inverse variance weighted	19.1611	18	0.381964
	ebi-a-GCST90001996	MFI	Monocyte	mono.trait35	CX3CR1 on CD14+ CD16+ monocyte	MR Egger	30.4192	30	0.444344	-0.015362	0.027169	0.575989
						Inverse variance weighted	30.7433	31	0.479198

## Sheet: Sheet3
Supplementary Table 3 Details of the genetic variants with potential pleiotropy among instrumental variables
Outcomes	SNP	Pleiotropic Trait	P-value	PMID
PCOS	rs2008368	Body mass index	8.89e-06	UKBB
	rs1801274	Inflammatory bowel disease	2e-38	23128233

## Sheet: Sheet4
Supplementary Table 4 The effect of immune cells on reproductive endocrine diseases after excluding pleiotropic SNPs
Outcomes	Exposures	Trait type	Panel	Statistical trait name	Trait	Method	NSNPs	p-value	or	or_lci95	or_uci95
PCOS	ebi-a-GCST90001407	Absolute count	B cell	BC_Trait26	Memory B cell AC	MR Egger	25	0.00840282	1.14625	1.04466	1.25772
						Weighted median	25	0.0425945	1.12767	1.00402	1.26655
						Inverse variance weighted	25	0.00299649	1.12322	1.04025	1.2128
						Simple mode	25	0.950774	0.993976	0.822122	1.20176
						Weighted mode	25	0.0358314	1.11715	1.01323	1.23173
	ebi-a-GCST90001659	Relative count	Treg	Treg_Trait513	CD39+ CD4+ %CD4+	MR Egger	25	0.208681	0.913896	0.797342	1.04749
						Weighted median	25	0.114176	0.901075	0.791828	1.02539
						Inverse variance weighted	25	0.00765473	0.869097	0.783949	0.963493
						Simple mode	25	0.6857	0.944768	0.719889	1.2399
						Weighted mode	25	0.125893	0.90951	0.808895	1.02264
	ebi-a-GCST90001744*	MFI	B cell	Bcells.trait354	CD20 on CD20- CD38-	MR Egger	15	0.0345535	1.37448	1.05543	1.78998
						Weighted median	15	0.033961	1.33517	1.02212	1.74409
						Inverse variance weighted	15	0.0054132	1.28563	1.07702	1.53466
						Simple mode	15	0.826488	1.04987	0.68495	1.60921
						Weighted mode	15	0.0227666	1.3878	1.07961	1.78396
	ebi-a-GCST90001984*	MFI	Monocyte	mono.trait16	HLA DR on CD14- CD16+ monocyte	MR Egger	18	0.340893	1.15789	0.864058	1.55165
						Weighted median	18	0.125157	1.17103	0.957037	1.43288
						Inverse variance weighted	18	0.00322103	1.24405	1.07581	1.4386
						Simple mode	18	0.27628	1.19105	0.878268	1.61522
						Weighted mode	18	0.073577	1.20659	0.994785	1.4635
